# Supplementary material for: Similarity-weighted entropy for quantifying genetic diversity in viral quasispecies
Source: Virus Evol. 2025 Apr 26;11(1):veaf029. doi: 10.1093/ve/veaf029 (PMC12079039; doi:10.1093/ve/veaf029)
Supplement: veaf029_Supp [file veaf029_supp.zip]

Archive with 3 entries (3 files):
- suppl_data/Supplementary File 1.xlsx
- suppl_data/Supplementary File 2.xlsx
- suppl_data/Supplementary File 3.xlsx
