# Supplementary material for: Similarity-weighted entropy for quantifying genetic diversity in viral quasispecies
Source: Virus Evol. 2025 Apr 26;11(1):veaf029. doi: 10.1093/ve/veaf029 (PMC12079039; doi:10.1093/ve/veaf029)
Supplement: veaf029_Supp [file veaf029_supp.zip › suppl_data/Supplementary File 1.xlsx]

## Sheet: Figure 2 Extended Data
Supplementary File 1-Figure 2 Extended Data
Sequence distribution 1	Seq 1	Seq 2	Seq 3	Seq 4	Seq 5	Seq 6	Seq 7	Seq 8	Seq 9	Seq 10
	0.7	0.05	0.05	0.05	0.05	0.02	0.02	0.02	0.02	0.02
Sequence Similarity	0.999	0.99	0.95	0.9	0.8	0.7	0.6	0.5	0.4	0.3	0.2	0.1	0.01	0.001
Entropy	H = 1.78897	H = 1.78897	H = 1.78897	H = 1.78897	H = 1.78897	H = 1.78897	H = 1.78897	H = 1.78897	H = 1.78897	H = 1.78897	H = 1.78897	H = 1.78897	H = 1.78897	H = 1.78897
	Hn = 0.53853	Hn = 0.53853	Hn = 0.53853	Hn = 0.53853	Hn = 0.53853	Hn = 0.53853	Hn = 0.53853	Hn = 0.53853	Hn = 0.53853	Hn = 0.53853	Hn = 0.53853	Hn = 0.53853	Hn = 0.53853	Hn = 0.53853
	Hsim = 0.30813	Hsim = 0.32147	Hsim = 0.38076	Hsim = 0.45488	Hsim = 0.60311	Hsim = 0.75135	Hsim = 0.89958	Hsim = 1.04781	Hsim = 1.19604	Hsim = 1.19604	Hsim = 1.49251	Hsim = 1.64074	Hsim = 1.77415	Hsim = 1.78749
	Hnsim = 0.09276	Hnsim = 0.09677	Hnsim = 0.11462	Hnsim = 0.13693	Hnsim = 0.18156	Hnsim = 0.22618	Hnsim = 0.27080	Hnsim = 0.31542	Hnsim = 0.36004	Hnsim = 0.36004	Hnsim = 0.44929	Hnsim = 0.49391	Hnsim = 0.53407	Hnsim = 0.53809
Sequence distribution 2	Seq 1	Seq 2	Seq 3	Seq 4	Seq 5	Seq 6	Seq 7	Seq 8	Seq 9	Seq 10
	0.6	0.1	0.1	0.04	0.04	0.04	0.02	0.02	0.02	0.02
Sequence Similarity	0.999	0.99	0.95	0.9	0.8	0.7	0.6	0.5	0.4	0.3	0.2	0.1	0.01	0.001
Entropy	H = 2.11534	H = 2.11534	H = 2.11534	H = 2.11534	H = 2.11534	H = 2.11534	H = 2.11534	H = 2.11534	H = 2.11534	H = 2.11534	H = 2.11534	H = 2.11534	H = 2.11534	H = 2.11534
	Hn = 0.63678	Hn = 0.63678	Hn = 0.63678	Hn = 0.63678	Hn = 0.63678	Hn = 0.63678	Hn = 0.63678	Hn = 0.63678	Hn = 0.63678	Hn = 0.63678	Hn = 0.63678	Hn = 0.63678	Hn = 0.63678	Hn = 0.63678
	Hsim = 0.36482	Hsim = 0.38059	Hsim = 0.45068	Hsim = 0.53829	Hsim = 0.71352	Hsim = 0.88875	Hsim = 1.06397	Hsim = 1.23920	Hsim = 1.41443	Hsim = 1.58966	Hsim = 1.76488	Hsim = 1.94011	Hsim = 2.09781	Hsim = 2.11358
	Hnsim = 0.10982	Hnsim = 0.11457	Hnsim = 0.13567	Hnsim = 0.16204	Hnsim = 0.21479	Hnsim = 0.26754	Hnsim = 0.32029	Hnsim = 0.37304	Hnsim = 0.42579	Hnsim = 0.47853	Hnsim = 0.53128	Hnsim = 0.58403	Hnsim = 0.63150	Hnsim = 0.63625
Sequence distribution 3	Seq 1	Seq 2	Seq 3	Seq 4	Seq 5	Seq 6	Seq 7	Seq 8	Seq 9	Seq 10
	0.4	0.3	0.1	0.1	0.02	0.02	0.02	0.02	0.01	0.01
Sequence Similarity	0.999	0.99	0.95	0.9	0.8	0.7	0.6	0.5	0.4	0.3	0.2	0.1	0.01	0.001
Entropy	H = 2.29863	H = 2.29863	H = 2.29863	H = 2.29863	H = 2.29863	H = 2.29863	H = 2.29863	H = 2.29863	H = 2.29863	H = 2.29863	H = 2.29863	H = 2.29863	H = 2.29863	H = 2.29863
	Hn = 0.69196	Hn = 0.69196	Hn = 0.69196	Hn = 0.69196	Hn = 0.69196	Hn = 0.69196	Hn = 0.69196	Hn = 0.69196	Hn = 0.69196	Hn = 0.69196	Hn = 0.69196	Hn = 0.69196	Hn = 0.69196	Hn = 0.69196
	Hsim = 0.44649	Hsim = 0.46317	Hsim = 0.53733	Hsim = 0.63003	Hsim = 0.81543	Hsim = 1.00083	Hsim = 1.18623	Hsim = 1.37163	Hsim = 1.55703	Hsim = 1.74243	Hsim = 1.92783	Hsim = 2.11323	Hsim = 2.28009	Hsim = 2.29678
	Hnsim = 0.13441	Hnsim = 0.13943	Hnsim = 0.16175	Hnsim = 0.18966	Hnsim = 0.24547	Hnsim = 0.30128	Hnsim = 0.35709	Hnsim = 0.41290	Hnsim = 0.46871	Hnsim = 0.52452	Hnsim = 0.58034	Hnsim = 0.63615	Hnsim = 0.68638	Hnsim = 0.69140
Sequence distribution 4	Seq 1	Seq 2	Seq 3	Seq 4	Seq 5	Seq 6	Seq 7	Seq 8	Seq 9	Seq 10
	0.3	0.3	0.2	0.1	0.02	0.02	0.02	0.02	0.01	0.01
Sequence Similarity	0.999	0.99	0.95	0.9	0.8	0.7	0.6	0.5	0.4	0.3	0.2	0.1	0.01	0.001
Entropy	H = 2.42314	H = 2.42314	H = 2.42314	H = 2.42314	H = 2.42314	H = 2.42314	H = 2.42314	H = 2.42314	H = 2.42314	H = 2.42314	H = 2.42314	H = 2.42314	H = 2.42314	H = 2.42314
	Hn = 0.72944	Hn = 0.72944	Hn = 0.72944	Hn = 0.72944	Hn = 0.72944	Hn = 0.72944	Hn = 0.72944	Hn = 0.72944	Hn = 0.72944	Hn = 0.72944	Hn = 0.72944	Hn = 0.72944	Hn = 0.72944	Hn = 0.72944
	Hsim = 0.45108	Hsim = 0.46885	Hsim = 0.54781	Hsim = 0.64651	Hsim = 0.84392	Hsim = 1.04132	Hsim = 1.23872	Hsim = 1.43613	Hsim = 1.63353	Hsim = 1.83093	Hsim = 2.02834	Hsim = 2.22574	Hsim = 2.40340	Hsim = 2.42117
	Hnsim = 0.13579	Hnsim = 0.14114	Hnsim = 0.16491	Hnsim = 0.19462	Hnsim = 0.25404	Hnsim = 0.31347	Hnsim = 0.37289	Hnsim = 0.43232	Hnsim = 0.49174	Hnsim = 0.55117	Hnsim = 0.61059	Hnsim = 0.67001	Hnsim = 0.72350	Hnsim = 0.72884
Sequence distribution 5	Seq 1	Seq 2	Seq 3	Seq 4	Seq 5	Seq 6	Seq 7	Seq 8	Seq 9	Seq 10
	0.2	0.2	0.2	0.1	0.1	0.1	0.05	0.03	0.01	0.01
Sequence Similarity	0.999	0.99	0.95	0.9	0.8	0.7	0.6	0.5	0.4	0.3	0.2	0.1	0.01	0.001
Entropy	H = 2.89048	H = 2.89048	H = 2.89048	H = 2.89048	H = 2.89048	H = 2.89048	H = 2.89048	H = 2.89048	H = 2.89048	H = 2.89048	H = 2.89048	H = 2.89048	H = 2.89048	H = 2.89048
	Hn = 0.87012	Hn = 0.87012	Hn = 0.87012	Hn = 0.87012	Hn = 0.87012	Hn = 0.87012	Hn = 0.87012	Hn = 0.87012	Hn = 0.87012	Hn = 0.87012	Hn = 0.87012	Hn = 0.87012	Hn = 0.87012	Hn = 0.87012
	Hsim = 0.39747	Hsim = 0.41993	Hsim = 0.51975	Hsim = 0.64453	Hsim = 0.89408	Hsim = 1.14363	Hsim = 1.39318	Hsim = 1.64273	Hsim = 1.89228	Hsim = 2.14183	Hsim = 2.39138	Hsim = 2.64093	Hsim = 2.86552	Hsim = 2.88798
	Hnsim = 0.11965	Hnsim = 0.12641	Hnsim = 0.15646	Hnsim = 0.19402	Hnsim = 0.26914	Hnsim = 0.34427	Hnsim = 0.41939	Hnsim = 0.49451	Hnsim = 0.56963	Hnsim = 0.64475	Hnsim = 0.71988	Hnsim = 0.79500	Hnsim = 0.86261	Hnsim = 0.86937

## Sheet: Figure 3 Extended Data
Supplementary File 1-Figure 3 Extended Data
			Similarities
			0.7	0.6	0.5	0.4	0.3	0.2	0.1
Distributions	D-1	H = Hn = Hsim = Hnsim =	0.11201 0.03372 0.01921 0.00578	0.11201 0.03372 0.05340 0.01608	0.11201 0.03372 0.06317 0.01902	0.11201 0.03372 0.07294 0.02196	0.11201 0.03372 0.08271 0.02490	0.11201 0.03372 0.09248 0.02784	0.11201 0.03372 0.10224 0.03078
	D-2	H = Hn = Hsim = Hnsim =	0.78119 0.23516 0.32584 0.09809	0.78119 0.23516 0.39089 0.11767	0.78119 0.23516 0.45594 0.13725	0.78119 0.23516 0.52099 0.15683	0.78119 0.23516 0.58604 0.17642	0.78119 0.23516 0.65109 0.19600	0.78119 0.23516 0.71614 0.21558
	D-3	H = Hn = Hsim = Hnsim =	1.34631 0.40528 0.56596 0.17037	1.34631 0.40528 0.67744 0.20393	1.34631 0.40528 0.78892 0.23749	1.34631 0.40528 0.90040 0.27105	1.34631 0.40528 1.01188 0.30461	1.34631 0.40528 1.12336 0.33816	1.34631 0.40528 1.23483 0.37172
	D-4	H = Hn = Hsim = Hnsim =	1.81787 0.54723 0.75758 0.22806	1.81787 0.54723 0.90905 0.27365	1.81787 0.54723 1.06052 0.31925	1.81787 0.54723 1.21199 0.36485	1.81787 0.54723 1.36346 0.41044	1.81787 0.54723 1.51493 0.45604	1.81787 0.54723 1.66640 0.50164
	D-5	H = Hn = Hsim = Hnsim =	2.21972 0.66820 0.90957 0.27381	2.21972 0.66820 1.09673 0.33015	2.21972 0.66820 1.28390 0.38649	2.21972 0.66820 1.47106 0.44283	2.21972 0.66820 1.65823 0.49918	2.21972 0.66820 1.84539 0.55552	2.21972 0.66820 2.03256 0.61186
	D-6	H = Hn = Hsim = Hnsim =	2.56096 0.77093 1.02705 0.30917	2.56096 0.77093 1.24618 0.37514	2.56096 0.77093 1.46531 0.44110	2.56096 0.77093 1.68444 0.50707	2.56096 0.77093 1.90357 0.57303	2.56096 0.77093 2.12270 0.63900	2.56096 0.77093 2.34183 0.70496
	D-7	H = Hn = Hsim = Hnsim =	2.84411 0.85616 1.11395 0.33533	2.84411 0.85616 1.36111 0.40974	2.84411 0.85616 1.60828 0.48414	2.84411 0.85616 1.85545 0.55854	2.84411 0.85616 2.10261 0.63295	2.84411 0.85616 2.34978 0.70735	2.84411 0.85616 2.59694 0.78176
	D-8	H = Hn = Hsim = Hnsim =	3.06664 0.92315 1.17361 0.35329	3.06664 0.92315 1.44404 0.43470	3.06664 0.92315 1.71448 0.51611	3.06664 0.92315 1.98491 0.59752	3.06664 0.92315 2.25534 0.67893	3.06664 0.92315 2.52578 0.76033	3.06664 0.92315 2.79621 0.84174
	D-9	H = Hn = Hsim = Hnsim =	3.21947 0.96916 1.20883 0.36389	3.21947 0.96916 1.49606 0.45036	3.21947 0.96916 1.78330 0.53683	3.21947 0.96916 2.07053 0.62329	3.21947 0.96916 2.35777 0.70976	3.21947 0.96916 2.64500 0.79622	3.21947 0.96916 2.93224 0.88269
