# Supplementary material for: Similarity-weighted entropy for quantifying genetic diversity in viral quasispecies
Source: Virus Evol. 2025 Apr 26;11(1):veaf029. doi: 10.1093/ve/veaf029 (PMC12079039; doi:10.1093/ve/veaf029)
Supplement: veaf029_Supp [file veaf029_supp.zip › suppl_data/Supplementary File 2.xlsx]

## Sheet: tm-2
Supplementary File 2-tm-2
IDs	Sequences	Reads number	Percentage	Mutations
Seq1	GGTATTTTTTACAACATATACCAACAACAACAAACAACAAACAACAACATTACAATTACTATTTACAACTACAATGGCATACACACAGACAGCTACCACATCCGCTTTGCTCGACATTGT	10090	93.1413	NA
Seq2	GGTATTTTTTACAACATATACCAACAACAACAAACAACAAACAACAACATTACAATTACTATTTACAACTACAATGGCATACACACAGACAGCTACCACATCCGCTTTGCTCGACACTGT	43	0.396935	T117C
Seq3	GGTATTTTTTACAACATATACCAACAACAACAAACAACAAACAACAACATTACAATTACTATTTACAACTACAATGGCATACACACAGAAAGCTACCACATCCGCTTTGCTCGACATTGT	38	0.35078	C90A
Seq4	GGTATTTTTTACAACATATACCAACAACAACAAACAACAAACAACAACATTACAATTACTATTTACAACTACAATGGCATACACACAGACAGCTACCACACCCGCTTTGCTCGACATTGT	37	0.341549	T101C
Seq5	GGTATTTTTTACAACATATACCAACAACAACAAACAACAAACAACAACATTACAATTACTATTTACAACTACAATGGCATACACACAGACAGCTACCACATCCGCTTTGTTCGACATTGT	36	0.332318	C110T
Seq6	GGTATTTTTTACAACATATACCAACAACAACAAACAACAAACAACAACATTACAATTACTATTTACAACTACAATGGCATACACACAGACAGCTACCACATCCGCTTTGCTTGACATTGT	24	0.221545	C112T
Seq7	GGTATTTTTTACAACATATACCAACAACAACAAACAACAAACAACAACATTACAATTACTATTTACAACTACAATGGCATACACACAGACAGCTACCACATCCGCCTTGCTCGACATTGT	24	0.221545	T106C
Seq8	GGTATTTTTTACAACATATACCAACAACAACAAACAACAAACAAAAACATTACAATTACTATTTACAACTACAATGGCATACACACAGACAGCTACCACATCCGCTTTGCTCGACATTGT	19	0.17539	C45A
Seq9	GGTATTTTTTACAACATATACCAACAACAACAAACAACAAACAACAACATTACAATTACTATTTACAACTACAATGGCATACACACAGACAGCTACCACATCCGCTCTGCTCGACATTGT	18	0.166159	T107C
Seq10	GGTATTTTTTACAACATATACCAACAACAACAAACAACAAACAACAACATTACAATTACTATTTACAACTACAATGGCATACACACAGACAGCTACCACATCCACTTTGCTCGACATTGT	18	0.166159	G104A
Seq11	GGTATTTTTTACAACATATACCAACAACAACAAACAACAAACAACAACATTACAATTACTATTTACAACTACAATGGCATACACACAGACAGCCACCACATCCGCTTTGCTCGACATTGT	18	0.166159	T94C
Seq12	GGTATTTTTTACAACATATACCAACAACAACAAACAACAAACAACAACATTACAATTACTATTTCCAACTACAATGGCATACACACAGACAGCTACCACATCCGCTTTGCTCGACATTGT	18	0.166159	A65C
Seq13	GGTATTTTTTACAACATATACCAACAAAAACAAACAACAAACAACAACATTACAATTACTATTTACAACTACAATGGCATACACACAGACAGCTACCACATCCGCTTTGCTCGACATTGT	17	0.156928	C28A
Seq14	GGTATTTTTTACAACATATACCAAAAACAACAAACAACAAACAACAACATTACAATTACTATTTACAACTACAATGGCATACACACAGACAGCTACCACATCCGCTTTGCTCGACATTGT	17	0.156928	C25A
Seq15	GGTATTTTTTACAACATATACCAACAACAACAAACAACAAACAACAACATTCCAATTACTATTTACAACTACAATGGCATACACACAGACAGCTACCACATCCGCTTTGCTCGACATTGT	17	0.156928	A52C
Seq16	GGTATTTTTTACAACATATACCAACAACAACAAACAACAAACAACAACATTACAATTACTATTTACAACTACAATGGCATACACACAGACAGCTACCACATCCGCTTTGCTCGACATCGT	16	0.147697	T118C
Seq17	GGTATTTTTTACAACATATACCAACAACAACAAACAACAAACAACAACATTACAATTACTATTTACAACTACAATGGCATACACACAGACAGCTACCACATCCGCTTTGCTCGACGTTGT	15	0.138466	A116G
Seq18	GGTATTTTTTACAACATATACCAACAACAACAAACAACAAACAACAACATCACAATTACTATTTACAACTACAATGGCATACACACAGACAGCTACCACATCCGCTTTGCTCGACATTGT	15	0.138466	T51C
Seq19	GGTATTTTTTACAACATATACCAACAACAACAAACAACAAACAACAACATTACAATTACTATTTACAACTACAATGGCATACACACAGACAGCTACCACATCCGTTTTGCTCGACATTGT	15	0.138466	C105T
Seq20	GGTATTTTTTACAACATATACCAACAACAACAAACAACAAACAACAACATTACAACTACTATTTACAACTACAATGGCATACACACAGACAGCTACCACATCCGCTTTGCTCGACATTGT	15	0.138466	T56C
Seq21	GGTATTTTTTACAACATATACCAACAACAACAAACAACAAACAACAACATTACAATTACTATTTACCACTACAATGGCATACACACAGACAGCTACCACATCCGCTTTGCTCGACATTGT	15	0.138466	A67C
Seq22	GGTATTTTTTACAACATATACCAACAACAACAAACAACAAACAACAACATTACAATTACTATTTACAACTACAATGGCATACACACAGACAGTTACCACATCCGCTTTGCTCGACATTGT	15	0.138466	C93T
Seq23	GGTATTTTTTACAACATATACCAACAACAACAAACAACAAACAACAACATTACAATTACTATTTACAACTACAATGGCATACACACAGACAGCTACCCCATCCGCTTTGCTCGACATTGT	13	0.120004	A98C
Seq24	GGTATTTTTTACAACATATACCAACAACAACAAACAAAAAACAACAACATTACAATTACTATTTACAACTACAATGGCATACACACAGACAGCTACCACATCCGCTTTGCTCGACATTGT	13	0.120004	C38A
Seq25	GGTATTTTTTACAACATATACCAACAACAACAAACAACAAACAACAACATTACAATTACTATTTACAACTAAAATGGCATACACACAGACAGCTACCACATCCGCTTTGCTCGACATTGT	13	0.120004	C72A
Seq26	GGTATTTTTTACAACATATACCAACAACAACAAACAACAAACAACAAAATTACAATTACTATTTACAACTACAATGGCATACACACAGACAGCTACCACATCCGCTTTGCTCGACATTGT	13	0.120004	C48A
Seq27	GGTATTTTTTACAACATATACCAACAACAACAAACAACAAACAACAACACTACAATTACTATTTACAACTACAATGGCATACACACAGACAGCTACCACATCCGCTTTGCTCGACATTGT	13	0.120004	T50C
Seq28	GGTATTTTTTACAACATATACCAACAACAACAAACAACAAACAACAACATTACAATTACTATTTACAACTACAATGGCATACACACAGACAGCTACCACATCCGCTTTGCTCGCCATTGT	12	0.110773	A114C
Seq29	GGTATTTTTTAAAACATATACCAACAACAACAAACAACAAACAACAACATTACAATTACTATTTACAACTACAATGGCATACACACAGACAGCTACCACATCCGCTTTGCTCGACATTGT	12	0.110773	C12A
Seq30	GGTATTTTTTACAACATATAACAACAACAACAAACAACAAACAACAACATTACAATTACTATTTACAACTACAATGGCATACACACAGACAGCTACCACATCCGCTTTGCTCGACATTGT	12	0.110773	C21A
Seq31	GGTATTTTTTACAACATATACCAACAACAACAAACAACAGGCAACAACATTACAATTACTATTTACAACTCCAATGGCATACACACAGACAGCTACCACATCCGCTTTGCTCGACATTGT	12	0.110773	A40G/A41G/A71C
Seq32	GGTATTTTTTACAACATATACCAACAACAACAAACAACAAACAACAACATTACAATTACTATTTACAACTACAATGGCATACACGCAGACAGCTACCACATCCGCTTTGCTCGACATTGT	12	0.110773	A85G
Seq33	GGTATTTTTTACAACATATACCAACAACAACAAACAACAAACAACAACATTACAATTACTATTTACAACTACAATGGCATACACACAGACAGCTACCACATCTGCTTTGCTCGACATTGT	11	0.101542	C103T
Seq34	GGTATTTTTTACAGCATATACCAACAACAACAAACAACAAACAACAACATTACAATTACTATTTACAACTACAATGGCATACACACAGACAACTACCACATCCGCTTTGCTCGACATTGT	11	0.101542	A14G/G92A
Seq35	GGTATTTTTTACAACATATACCAACAACAACAAACAACAAACAACAACATTACAATTACTATTTACAACTACCATGGCATACACACAGACAGCTACCACATCCGCTTTGCTCGACATTGT	11	0.101542	A73C
Seq36	GGTATTTTTTACAACATATACCAACAACAACAAACAACAAACAACAACATTAAAATTACTATTTACAACTACAATGGCATACACACAGACAGCTACCACATCCGCTTTGCTCGACATTGT	11	0.101542	C53A
Seq37	GGTATTTTTTACAACATATACCAACAACAACAAACAACAAACAACAACATTACAATTCCTATTTACAACTACAATGGCATACACACAGACAGCTACCACATCCGCTTTGCTCGACATTGT	11	0.101542	A58C
Seq38	GGTATTTTTTACAACACATACCAACAACAACAAACAACAAACAACAACATTACAATTACTATTTACAACTACAATGGCATACACACAGACAGCTACCACATCCGCTTTGCTCGACATTGT	11	0.101542	T17C
Seq39	GGTATTTTTTACAACATATACCAACAACAACAAACAACAAACAACAACATTACAATTACTATTTACAACTACAATGGCATACACACAAACAGCTACCACATCCGCTTTGCTCGACATTGT	11	0.101542	G88A
Seq40	GGTATTTTTTACAACATATACCAACAACAACAAACAACAAACAACAACATTACAATTACTCTTTACAACTACAATGGCATACACACAGACAGCTACCACATCCGCTTTGCTCGACATTGT	11	0.101542	A61C
Seq41	GGTATTTTTTACAACATATATCAACAACAACAAACAACAAACAACAACATTACAATTACTATTTACAACTACAATGGCATACCCACAGACAGCTACCACATCCGCTTTGCTCGACATTGT	10	0.0923105	C21T/A83C
Seq42	GGTATTTTTTACAACATATACCAACAACAACAAACAACAAACAACAACATTACACTTACTATTTACAACTACAATGGCATACACACAGACAGCTACCACATCCGCTTTGCTCGACATTGT	10	0.0923105	A55C
Seq43	GGTATTTTTTACAACATATACCAACAACAACAAACAACAAAAAACAACATTACAATTACTATTTACAACTACAATGGCATACACACAGACAGCTACCACATCCGCTTTGCTCGACATTGT	10	0.0923105	C42A
Seq44	GGTATTTTTTACAACATATACCAACAACAAAAAACAACAAACAACAACATTACAATTACTATTTACAACTACAATGGCATACACACAGACAGCTACCACATCCGCTTTGCTCGACATTGT	10	0.0923105	C31A
Seq45	GGTATTTTTTACGACATATACCAACAACAACAAACAACAAACAACAACATTACAATTACTATTTACAACTACAATGGCATACACACAGACAGCTACCACATCCGCTTTGCTCGACATTGT	10	0.0923105	A13G
Seq46	GGTATTTTTTACAACATATACCAACAACAACAAACAACAAACAACAACATTACAATTACTATTTACAACTACAATGGCATACACACAGACAGCTACCACATCCGCTTTGCTCAACATTGT	10	0.0923105	G113A
Seq47	GGTATTTTTTACAACATATACCAACAACAACGAACAACAAACAACAACATTACAATTACTATTTACAACTACAATGGCATACACACAGACAGCTACCACATCCGCTTTGCTCGACATTGT	10	0.0923105	A32G
Seq48	GGTATTTTTTACAACATATACCAACAACAACAAACAACAAACAACAACATTACAATTACTATTTACAACTACAATGGCATACACACAGACAGCTCCCACATCCGCTTTGCTCGACATTGT	10	0.0923105	A95C

## Sheet: Tm-22
Supplementary File 2-Tm-22
IDs	Sequences	Reads number	Percentage	Mutations
Seq1	GGTATTTTTTACAACATATACCAACAACAACAAACAACAAACAACAACATTACAATTACTATTTACAACTACAATGGCATACACACAGACAGCTACCACATCCGCTTTGCTCGACATTGT	6453	92.5958	NA
Seq2	GGTATTTTTTACAACATATACCAACAACAACAAACAACAAACAACAACATTACAATTACTATTTACAACTACAATGGCATACACACAGACAGCTACCACACCCGCTTTGCTCGACATTGT	31	0.444827	T101C
Seq3	GGTATTTTTTACAACATATACCAACAACAACAAACAACAAACAACAACATTACAATTACTATTTACAACTACAATGGCATACACACAGACAGCTACCACATCCGCTTTGCTCGACACTGT	24	0.344382	T117C
Seq4	GGTATTTTTTACAACATATACCAACAACAACAAACAACAAACAACAACATTACAATTACTATTTACAACTACAATGGCATACACACAGACAGCTACCACATTTGCTTTGTTCGACATCGT	24	0.344382	C102T/C103T/C110T/T118C
Seq5	GGTATTTTTTACAACATATACCAACAACAACAAACAACAAACAACAACATTACAATTACTATTTACAACTACAATGGCATACACACAGACAGCTACCACATCCGCTTTGCTTGACATTGT	23	0.330033	C112T
Seq6	GGTATTTTTTACAACATATACCAACAACAACAAACAACAAACAACAACATTACAATTACTATTTACAACTACAATGGCATACACACAGACAGCTACCACATCCGCCTTGCTCGACATTGT	22	0.315684	T106C
Seq7	GGTATTTTTTACAACATATACCAACAACAACAAACAACAAACAACAACATTACAATTACTATTTACAACTACAATGGCATACACACAGACAGCCACCACATCCGCTTTGCTCGACATTGT	21	0.301335	T94C
Seq8	GGTATTTTTTACAACATATACCAACAACAACAAACAACAAACAACAACATTACAATTACTATTTACAACTACAATGGCATACACACAGAAAGCTACCACATCCGCTTTGCTCGACATTGT	18	0.258287	C90A
Seq9	GGTATATGTTGTAAAAAATACCAACAACAACAAACAACAAACAACAACATTACAATTACTATTTACAACTACAATGGCATACACACAGACAGCTACCACATCCGCTTTGCTCGACATTGT	15	0.215239	T6A/T8G/A11G/C12T/C15A/T17A
Seq10	GGTATTTTTTACAACATATACCAACAACAACAAACAACAAACAACAACATTACAATTACTATTTACAACTACAATGGCATACACACAGACAGCTACCACATCTGCTTTGCTCGACATTGT	14	0.20089	C103T
Seq11	GGTATTTTTTACAACATATACCAACAACAACAAACAACAAACAACAACATTACAATTACTATTTACAACTACAATGGCATACACACAGACAGCTACCACATCCGCTTTGCTCGCCATTGT	13	0.18654	A114C
Seq12	GGTATTTTTTACAACATATACCAACAACAACAAACAACAAACAACAACATTACAATTACTATCTACAACTACAATGGCATACACACAGACAGCTACCACATCCGCTTTGCTCGACATTGT	13	0.18654	T63C
Seq13	GGTACTCCTGACAACATATACCAACAACAACAAACAACAAACAACAACATTACAATTACTATTTACAACTACAATGGCATACCCACAGACAGCTACCACATCCGCTTTGCTCGACATTGT	12	0.172191	T5C/T7C/T8C/T10G/A83C
Seq14	GGTATTTTTTACAACATATACCAACAACAACAAACAACAAACAACAACATTACAATTACTATTTACAACTACAATGGCATACACATAGACAGCTACCACATCCGCTTTGCTCGACATTGT	12	0.172191	C86T
Seq15	GGTATTTTTTACAACATATACCAACAACAACAAACAACAAACAACAACATTACAATTACCATTTACAACTACAATGGCATACACACAGACAGCTACCACATCCGCTTTGCTCGACATTGT	11	0.157842	T60C
Seq16	GGTATTTTTTACAACATATACCAACAACAACAAACAACAAACAACAACATTACAATTACTATTTACAACTACAATGGCATACACACAGACAGCTACCACATCCGCTTTGCTCGACGTTGT	11	0.157842	A116G
Seq17	GGTATTTTTTACAACATATACCAACAACAACAAACAACAAACAACAACACCACAATTACTATTTACAACTACAATGGCATACACACAGACAGCTACCACATCCGTTTTGCTCGACATTGT	11	0.157842	T50C/T51C/C105T
Seq18	GGTATTTTTTACAACATATACCAACAACAAAAAACAACAAACAACAACATTACAATTACTATTTACAACTACAATGGCATACACACAGACAGCTACCACATCCGCTTTGCTCGACATTGT	10	0.143493	C31A
Seq19	GGTATTTTTTACAACATATACCAACAACAACAAACAACAAACAACAACATTACAATTACTATTTACAACTACAATGGCATACACACAGACAACTACCACATCCGCTTTGCTCGACATTGT	10	0.143493	G92A
Seq20	GGTATTTTTTACAACATATACCAGCAACAACAAACAACGAACAACAACATTACAATTACTATTTACAACTACAATGGCACACACACAGACAGCTACCACATCCGCTTTGCTCGACATTGT	10	0.143493	A24G/A39G/T80C
Seq21	GGTATTTTTTACAACATATACCAACAACAACAAACAACAAACAACAACATTACAATTACTATTTACAACTACAATGGCATACACACAGACGGCTACCACATCCGCTTTGCTCGACATTGT	9	0.129143	A91G
Seq22	GGTATTTTTTACAACATATACCAACAACAACAAACAACAAACAACAACATTACAATTACTATTTACAACTACAACGGCATACACACAGACAGCTACCACATCCGCTTTGCTCGACATTGT	9	0.129143	T75C
Seq23	GGTATTTTTTACAACATATACCAACAACAACAAACAACAAACAACAACATTACAATTACTATTTACAACTACAATGGCATACACACAAACAGCTACCACATCCGCTTTGCTCGACATTGT	9	0.129143	G88A
Seq24	GGTATTTTTTACAACATATACCAACAACAACAAACAACAAACAACAACATTACAATTACTATTTACAACTACAATGGCATACACACAGGCAGCTACCACATCCGCTTTGCTCGACATTGT	9	0.129143	A89G
Seq25	GGTATTTTTTACAACATATACCAACAACAACAAACAACAAACAACAAAATTACAATTACTATTTACAACTACAATGGCATACACACAGACAGCTACCACATCCGCTTTGCTCGACATTGT	9	0.129143	C48A
Seq26	GGTATTTTTTACAACATATACCAACAACAACAAACAACAAACAACAACATTACAATTACTATTTACAACTACCATGGCATACACACAGACAGCTACCACATCCGCTTTGCTCGACATTGT	9	0.129143	A73C
Seq27	GGTATTTTTTACAACATATACCAACAACAACAAACAACAAACAACAACATTACAATTACTATTTACAACTACAATGGCATACACACAGACAGCTACCACATCCGCTTTGCCCGACATTGT	8	0.114794	T111C
Seq28	GGTATTTTTTACGACATATACCAACAACAACAAACAACAAACAACAACATTACAATTACTATTTACAACTACAATGGCATACACACAGACAGCTACCACATCCGCTTTGCTCGACATTGT	8	0.114794	A13G
Seq29	GGTATTTTTTACAACATATACCAACAACAACAAACAACAAACAACAACATTACAATTACTATTTACAACTAAAATGGCATACACACAGACAGCTACCACATCCGCTTTGCTCGACATTGT	8	0.114794	C72A
Seq30	GGTATTTTTTACAACATATACCAACGACAACAAACAACAAACAACGACATTACAATTACTATTTACAACTACAATGGCATACACACAGCCAGCTACCACATCCGCTTTGCTCGACATTGT	8	0.114794	A26G/A46G/A89C
Seq31	GGTATTTTTTACAACATATACCAACAACAACAAACAACAAACAACAACATTACAATTACTATTTACAACTACAATGGCATACACACAGACAGCTACCACATCCGCTCTGCTCGACATTGT	8	0.114794	T107C
Seq32	GGTATTTTTTACAACATATACCAACAACAACAAACAACAAACAACAACATTACAATTACTATTTACAACTACAATGGCATACACACAGACAGCTACCACATCCACTTTGCTCGACATTGT	8	0.114794	G104A
Seq33	GGTATTTTTTACAACATATACCAACAACAACAAACAACAAACAACAACATTACAATTACTATTTACAACTACAATGGCATACACACAGACAGCTACCACATCCGCTTTGCTCGACATTAT	8	0.114794	G119A
Seq34	GGTATTTTTTACAACATATACCAACAACAACAAACAACAAACAACAACATTACAATTACTATTTACACCTACAATGGCATACACACAGACAGCTACCACATCCGCTTTGCTCGACATTGT	8	0.114794	A68C
Seq35	GGTATTTTTTACAACATATACCAACAACAACAAACAACAAACAACAACATTACAATTACTATTTACAACCACAATGGCATACACACAGACAGCTACCACATCCGCTTTGCTCGACATTGT	8	0.114794	T70C
Seq36	GGTATTTTTTACAACATATACCAACAACAACAAACAACAAACAACAACATTACAATTACTATTTACAACTACAATGGCATACACACAGACAGCTACCACATCCGCTTCGCTCGACATTGT	8	0.114794	T108C
Seq37	GGTATTTTTTACAACATATACCAACAACAACAAACAACAAACAACAACATTACAATTACTATTTACAACTACAATGGCATACACACAGACAGCTACCACCTCCGCTTTGCTCGACATTGT	7	0.100445	A100C
Seq38	GGTATTTTTTACAACATATACCAACAAAAACAAACAACAAACAACAACATTACAATTACTATTTACAACTACAATGGCATACACACAGACAGCTACCACATCCGCTTTGCTCGACATTGT	7	0.100445	C28A
Seq39	GGTATTTTTTACAACATATACCAACAACAACAAACAACAAACAAAAACATTACAATTACTATTTACAACTACAATGGCATACACACAGACAGCTACCACATCCGCTTTGCTCGACATTGT	7	0.100445	C45A
Seq40	GGTATTTTTTACAACATATACCAAAAACAACAAACAACAAACAACAACATTACAATTACTATTTACAACTACAATGGCATACACACAGACAGCTACCACATCCGCTTTGCTCGACATTGT	7	0.100445	C25A
Seq41	GGTATTTTTTACAACATATACCAACAACAACAAACAACAAACAACAACATTACAATTACTATTTACAACTACAATGGCATACACACAGACAGCTACCACATCCGCTTTGCTCAACATTGT	7	0.100445	G113A
Seq42	GGTATTTTTTACAACATATACCAACAACAACAAACAACAAACAACAACATTACAATTACTATCTACAACTACAATAGCATACACACAGACAGCTACCACATCCGCTTTGCTCGACATTGT	7	0.100445	T63C/G76A
Seq43	GGTATTTTTTACAACATATACCAACAACAACAAACAACAAACAACAACATTACAATTACTATTTACAACTACAATGGCATACACACAGACAGCTACTACATCCGCTTTGCTCGACATTGT	7	0.100445	C97T
Seq44	GGTATTTTTTACAACATATACCAACAACAACAAACAACAAACAACAACATTACAATTACTATTTCCAACTACAATGGCATACACACAGACAGCTACCACATCCGCTTTGCTCGACATTGT	7	0.100445	A65C
Seq45	GGTATTTTTTACAACATATACCAACAACAACAAACAACAAACAACAACATTACAATTACTATTTACAACTACAATGGCATACACACAGACAGCTACCACATCCGCTTTGCTCGACATTGC	7	0.100445	T120C
Seq46	GGTATTTTTTACAACATATACCAACAACAACAAACAACAAACAACAACATTACAATTACTATTTACAACTACAATAGCATACACACAGACAGTTACCACATCCGCTTTGCTCGACATTGT	7	0.100445	G76A/C93T
Seq47	GGTATTTTTTACAACATATACCAACAACAACAAACAACAAACAACAACATTACAATCACTATTTACAACTACAATGGCATACACACAGACAGCTACCACATCCGCTTTGCTCGACATTGT	7	0.100445	T57C
