# Supplementary material for: Similarity-weighted entropy for quantifying genetic diversity in viral quasispecies
Source: Virus Evol. 2025 Apr 26;11(1):veaf029. doi: 10.1093/ve/veaf029 (PMC12079039; doi:10.1093/ve/veaf029)
Supplement: veaf029_Supp [file veaf029_supp.zip › suppl_data/Supplementary File 3.xlsx]

## Sheet: tm-2
Supplementary File 3-tm-2
	Seq1	Seq2	Seq3	Seq4	Seq5	Seq6	Seq7	Seq8	Seq9	Seq10	Seq11	Seq12	Seq13	Seq14	Seq15	Seq16	Seq17	Seq18	Seq19	Seq20	Seq21	Seq22	Seq23	Seq24	Seq25	Seq26	Seq27	Seq28	Seq29	Seq30	Seq31	Seq32	Seq33	Seq34	Seq35	Seq36	Seq37	Seq38	Seq39	Seq40	Seq41	Seq42	Seq43	Seq44	Seq45	Seq46	Seq47	Seq48
Seq1	0	1	1	1	1	1	1	1	1	1	1	1	1	1	1	1	1	1	1	1	1	1	1	1	1	1	1	1	1	1	3	1	1	2	1	1	1	1	1	1	2	1	1	1	1	1	1	1
Seq2	1	0	2	2	2	2	2	2	2	2	2	2	2	2	2	2	2	2	2	2	2	2	2	2	2	2	2	2	2	2	4	2	2	3	2	2	2	2	2	2	3	2	2	2	2	2	2	2
Seq3	1	2	0	2	2	2	2	2	2	2	2	2	2	2	2	2	2	2	2	2	2	2	2	2	2	2	2	2	2	2	4	2	2	3	2	2	2	2	2	2	3	2	2	2	2	2	2	2
Seq4	1	2	2	0	2	2	2	2	2	2	2	2	2	2	2	2	2	2	2	2	2	2	2	2	2	2	2	2	2	2	4	2	2	3	2	2	2	2	2	2	3	2	2	2	2	2	2	2
Seq5	1	2	2	2	0	2	2	2	2	2	2	2	2	2	2	2	2	2	2	2	2	2	2	2	2	2	2	2	2	2	4	2	2	3	2	2	2	2	2	2	3	2	2	2	2	2	2	2
Seq6	1	2	2	2	2	0	2	2	2	2	2	2	2	2	2	2	2	2	2	2	2	2	2	2	2	2	2	2	2	2	4	2	2	3	2	2	2	2	2	2	3	2	2	2	2	2	2	2
Seq7	1	2	2	2	2	2	0	2	2	2	2	2	2	2	2	2	2	2	2	2	2	2	2	2	2	2	2	2	2	2	4	2	2	3	2	2	2	2	2	2	3	2	2	2	2	2	2	2
Seq8	1	2	2	2	2	2	2	0	2	2	2	2	2	2	2	2	2	2	2	2	2	2	2	2	2	2	2	2	2	2	4	2	2	3	2	2	2	2	2	2	3	2	2	2	2	2	2	2
Seq9	1	2	2	2	2	2	2	2	0	2	2	2	2	2	2	2	2	2	2	2	2	2	2	2	2	2	2	2	2	2	4	2	2	3	2	2	2	2	2	2	3	2	2	2	2	2	2	2
Seq10	1	2	2	2	2	2	2	2	2	0	2	2	2	2	2	2	2	2	2	2	2	2	2	2	2	2	2	2	2	2	4	2	2	3	2	2	2	2	2	2	3	2	2	2	2	2	2	2
Seq11	1	2	2	2	2	2	2	2	2	2	0	2	2	2	2	2	2	2	2	2	2	2	2	2	2	2	2	2	2	2	4	2	2	3	2	2	2	2	2	2	3	2	2	2	2	2	2	2
Seq12	1	2	2	2	2	2	2	2	2	2	2	0	2	2	2	2	2	2	2	2	2	2	2	2	2	2	2	2	2	2	4	2	2	3	2	2	2	2	2	2	3	2	2	2	2	2	2	2
Seq13	1	2	2	2	2	2	2	2	2	2	2	2	0	2	2	2	2	2	2	2	2	2	2	2	2	2	2	2	2	2	4	2	2	3	2	2	2	2	2	2	3	2	2	2	2	2	2	2
Seq14	1	2	2	2	2	2	2	2	2	2	2	2	2	0	2	2	2	2	2	2	2	2	2	2	2	2	2	2	2	2	4	2	2	3	2	2	2	2	2	2	3	2	2	2	2	2	2	2
Seq15	1	2	2	2	2	2	2	2	2	2	2	2	2	2	0	2	2	2	2	2	2	2	2	2	2	2	2	2	2	2	4	2	2	3	2	2	2	2	2	2	3	2	2	2	2	2	2	2
Seq16	1	2	2	2	2	2	2	2	2	2	2	2	2	2	2	0	2	2	2	2	2	2	2	2	2	2	2	2	2	2	4	2	2	3	2	2	2	2	2	2	3	2	2	2	2	2	2	2
Seq17	1	2	2	2	2	2	2	2	2	2	2	2	2	2	2	2	0	2	2	2	2	2	2	2	2	2	2	2	2	2	4	2	2	3	2	2	2	2	2	2	3	2	2	2	2	2	2	2
Seq18	1	2	2	2	2	2	2	2	2	2	2	2	2	2	2	2	2	0	2	2	2	2	2	2	2	2	2	2	2	2	4	2	2	3	2	2	2	2	2	2	3	2	2	2	2	2	2	2
Seq19	1	2	2	2	2	2	2	2	2	2	2	2	2	2	2	2	2	2	0	2	2	2	2	2	2	2	2	2	2	2	4	2	2	3	2	2	2	2	2	2	3	2	2	2	2	2	2	2
Seq20	1	2	2	2	2	2	2	2	2	2	2	2	2	2	2	2	2	2	2	0	2	2	2	2	2	2	2	2	2	2	4	2	2	3	2	2	2	2	2	2	3	2	2	2	2	2	2	2
Seq21	1	2	2	2	2	2	2	2	2	2	2	2	2	2	2	2	2	2	2	2	0	2	2	2	2	2	2	2	2	2	4	2	2	3	2	2	2	2	2	2	3	2	2	2	2	2	2	2
Seq22	1	2	2	2	2	2	2	2	2	2	2	2	2	2	2	2	2	2	2	2	2	0	2	2	2	2	2	2	2	2	4	2	2	3	2	2	2	2	2	2	3	2	2	2	2	2	2	2
Seq23	1	2	2	2	2	2	2	2	2	2	2	2	2	2	2	2	2	2	2	2	2	2	0	2	2	2	2	2	2	2	4	2	2	3	2	2	2	2	2	2	3	2	2	2	2	2	2	2
Seq24	1	2	2	2	2	2	2	2	2	2	2	2	2	2	2	2	2	2	2	2	2	2	2	0	2	2	2	2	2	2	4	2	2	3	2	2	2	2	2	2	3	2	2	2	2	2	2	2
Seq25	1	2	2	2	2	2	2	2	2	2	2	2	2	2	2	2	2	2	2	2	2	2	2	2	0	2	2	2	2	2	4	2	2	3	2	2	2	2	2	2	3	2	2	2	2	2	2	2
Seq26	1	2	2	2	2	2	2	2	2	2	2	2	2	2	2	2	2	2	2	2	2	2	2	2	2	0	2	2	2	2	4	2	2	3	2	2	2	2	2	2	3	2	2	2	2	2	2	2
Seq27	1	2	2	2	2	2	2	2	2	2	2	2	2	2	2	2	2	2	2	2	2	2	2	2	2	2	0	2	2	2	4	2	2	3	2	2	2	2	2	2	3	2	2	2	2	2	2	2
Seq28	1	2	2	2	2	2	2	2	2	2	2	2	2	2	2	2	2	2	2	2	2	2	2	2	2	2	2	0	2	2	4	2	2	3	2	2	2	2	2	2	3	2	2	2	2	2	2	2
Seq29	1	2	2	2	2	2	2	2	2	2	2	2	2	2	2	2	2	2	2	2	2	2	2	2	2	2	2	2	0	2	4	2	2	3	2	2	2	2	2	2	3	2	2	2	2	2	2	2
Seq30	1	2	2	2	2	2	2	2	2	2	2	2	2	2	2	2	2	2	2	2	2	2	2	2	2	2	2	2	2	0	4	2	2	3	2	2	2	2	2	2	2	2	2	2	2	2	2	2
Seq31	3	4	4	4	4	4	4	4	4	4	4	4	4	4	4	4	4	4	4	4	4	4	4	4	4	4	4	4	4	4	0	4	4	5	4	4	4	4	4	4	5	4	4	4	4	4	4	4
Seq32	1	2	2	2	2	2	2	2	2	2	2	2	2	2	2	2	2	2	2	2	2	2	2	2	2	2	2	2	2	2	4	0	2	3	2	2	2	2	2	2	3	2	2	2	2	2	2	2
Seq33	1	2	2	2	2	2	2	2	2	2	2	2	2	2	2	2	2	2	2	2	2	2	2	2	2	2	2	2	2	2	4	2	0	3	2	2	2	2	2	2	3	2	2	2	2	2	2	2
Seq34	2	3	3	3	3	3	3	3	3	3	3	3	3	3	3	3	3	3	3	3	3	3	3	3	3	3	3	3	3	3	5	3	3	0	3	3	3	3	3	3	4	3	3	3	3	3	3	3
Seq35	1	2	2	2	2	2	2	2	2	2	2	2	2	2	2	2	2	2	2	2	2	2	2	2	2	2	2	2	2	2	4	2	2	3	0	2	2	2	2	2	3	2	2	2	2	2	2	2
Seq36	1	2	2	2	2	2	2	2	2	2	2	2	2	2	2	2	2	2	2	2	2	2	2	2	2	2	2	2	2	2	4	2	2	3	2	0	2	2	2	2	3	2	2	2	2	2	2	2
Seq37	1	2	2	2	2	2	2	2	2	2	2	2	2	2	2	2	2	2	2	2	2	2	2	2	2	2	2	2	2	2	4	2	2	3	2	2	0	2	2	2	3	2	2	2	2	2	2	2
Seq38	1	2	2	2	2	2	2	2	2	2	2	2	2	2	2	2	2	2	2	2	2	2	2	2	2	2	2	2	2	2	4	2	2	3	2	2	2	0	2	2	3	2	2	2	2	2	2	2
Seq39	1	2	2	2	2	2	2	2	2	2	2	2	2	2	2	2	2	2	2	2	2	2	2	2	2	2	2	2	2	2	4	2	2	3	2	2	2	2	0	2	3	2	2	2	2	2	2	2
Seq40	1	2	2	2	2	2	2	2	2	2	2	2	2	2	2	2	2	2	2	2	2	2	2	2	2	2	2	2	2	2	4	2	2	3	2	2	2	2	2	0	3	2	2	2	2	2	2	2
Seq41	2	3	3	3	3	3	3	3	3	3	3	3	3	3	3	3	3	3	3	3	3	3	3	3	3	3	3	3	3	2	5	3	3	4	3	3	3	3	3	3	0	3	3	3	3	3	3	3
Seq42	1	2	2	2	2	2	2	2	2	2	2	2	2	2	2	2	2	2	2	2	2	2	2	2	2	2	2	2	2	2	4	2	2	3	2	2	2	2	2	2	3	0	2	2	2	2	2	2
Seq43	1	2	2	2	2	2	2	2	2	2	2	2	2	2	2	2	2	2	2	2	2	2	2	2	2	2	2	2	2	2	4	2	2	3	2	2	2	2	2	2	3	2	0	2	2	2	2	2
Seq44	1	2	2	2	2	2	2	2	2	2	2	2	2	2	2	2	2	2	2	2	2	2	2	2	2	2	2	2	2	2	4	2	2	3	2	2	2	2	2	2	3	2	2	0	2	2	2	2
Seq45	1	2	2	2	2	2	2	2	2	2	2	2	2	2	2	2	2	2	2	2	2	2	2	2	2	2	2	2	2	2	4	2	2	3	2	2	2	2	2	2	3	2	2	2	0	2	2	2
Seq46	1	2	2	2	2	2	2	2	2	2	2	2	2	2	2	2	2	2	2	2	2	2	2	2	2	2	2	2	2	2	4	2	2	3	2	2	2	2	2	2	3	2	2	2	2	0	2	2
Seq47	1	2	2	2	2	2	2	2	2	2	2	2	2	2	2	2	2	2	2	2	2	2	2	2	2	2	2	2	2	2	4	2	2	3	2	2	2	2	2	2	3	2	2	2	2	2	0	2
Seq48	1	2	2	2	2	2	2	2	2	2	2	2	2	2	2	2	2	2	2	2	2	2	2	2	2	2	2	2	2	2	4	2	2	3	2	2	2	2	2	2	3	2	2	2	2	2	2	0

## Sheet: Tm-22
Supplementary File 3-Tm-22
	Seq1	Seq2	Seq3	Seq4	Seq5	Seq6	Seq7	Seq8	Seq9	Seq10	Seq11	Seq12	Seq13	Seq14	Seq15	Seq16	Seq17	Seq18	Seq19	Seq20	Seq21	Seq22	Seq23	Seq24	Seq25	Seq26	Seq27	Seq28	Seq29	Seq30	Seq31	Seq32	Seq33	Seq34	Seq35	Seq36	Seq37	Seq38	Seq39	Seq40	Seq41	Seq42	Seq43	Seq44	Seq45	Seq46	Seq47
Seq1	0	1	1	4	1	1	1	1	6	1	1	1	5	1	1	1	3	1	1	3	1	1	1	1	1	1	1	1	1	3	1	1	1	1	1	1	1	1	1	1	1	2	1	1	1	2	1
Seq2	1	0	2	5	2	2	2	2	7	2	2	2	6	2	2	2	4	2	2	4	2	2	2	2	2	2	2	2	2	4	2	2	2	2	2	2	2	2	2	2	2	3	2	2	2	3	2
Seq3	1	2	0	5	2	2	2	2	7	2	2	2	6	2	2	2	4	2	2	4	2	2	2	2	2	2	2	2	2	4	2	2	2	2	2	2	2	2	2	2	2	3	2	2	2	3	2
Seq4	4	5	5	0	5	5	5	5	10	3	5	5	9	5	5	5	7	5	5	7	5	5	5	5	5	5	5	5	5	7	5	5	5	5	5	5	5	5	5	5	5	6	5	5	5	6	5
Seq5	1	2	2	5	0	2	2	2	7	2	2	2	6	2	2	2	4	2	2	4	2	2	2	2	2	2	2	2	2	4	2	2	2	2	2	2	2	2	2	2	2	3	2	2	2	3	2
Seq6	1	2	2	5	2	0	2	2	7	2	2	2	6	2	2	2	4	2	2	4	2	2	2	2	2	2	2	2	2	4	2	2	2	2	2	2	2	2	2	2	2	3	2	2	2	3	2
Seq7	1	2	2	5	2	2	0	2	7	2	2	2	6	2	2	2	4	2	2	4	2	2	2	2	2	2	2	2	2	4	2	2	2	2	2	2	2	2	2	2	2	3	2	2	2	3	2
Seq8	1	2	2	5	2	2	2	0	7	2	2	2	6	2	2	2	4	2	2	4	2	2	2	2	2	2	2	2	2	4	2	2	2	2	2	2	2	2	2	2	2	3	2	2	2	3	2
Seq9	6	7	7	10	7	7	7	7	0	7	7	7	10	7	7	7	9	7	7	9	7	7	7	7	7	7	7	7	7	9	7	7	7	7	7	7	7	7	7	7	7	8	7	7	7	8	7
Seq10	1	2	2	3	2	2	2	2	7	0	2	2	6	2	2	2	4	2	2	4	2	2	2	2	2	2	2	2	2	4	2	2	2	2	2	2	2	2	2	2	2	3	2	2	2	3	2
Seq11	1	2	2	5	2	2	2	2	7	2	0	2	6	2	2	2	4	2	2	4	2	2	2	2	2	2	2	2	2	4	2	2	2	2	2	2	2	2	2	2	2	3	2	2	2	3	2
Seq12	1	2	2	5	2	2	2	2	7	2	2	0	6	2	2	2	4	2	2	4	2	2	2	2	2	2	2	2	2	4	2	2	2	2	2	2	2	2	2	2	2	1	2	2	2	3	2
Seq13	5	6	6	9	6	6	6	6	10	6	6	6	0	6	6	6	8	6	6	8	6	6	6	6	6	6	6	6	6	8	6	6	6	6	6	6	6	6	6	6	6	7	6	6	6	7	6
Seq14	1	2	2	5	2	2	2	2	7	2	2	2	6	0	2	2	4	2	2	4	2	2	2	2	2	2	2	2	2	4	2	2	2	2	2	2	2	2	2	2	2	3	2	2	2	3	2
Seq15	1	2	2	5	2	2	2	2	7	2	2	2	6	2	0	2	4	2	2	4	2	2	2	2	2	2	2	2	2	4	2	2	2	2	2	2	2	2	2	2	2	3	2	2	2	3	2
Seq16	1	2	2	5	2	2	2	2	7	2	2	2	6	2	2	0	4	2	2	4	2	2	2	2	2	2	2	2	2	4	2	2	2	2	2	2	2	2	2	2	2	3	2	2	2	3	2
Seq17	3	4	4	7	4	4	4	4	9	4	4	4	8	4	4	4	0	4	4	6	4	4	4	4	4	4	4	4	4	6	4	4	4	4	4	4	4	4	4	4	4	5	4	4	4	5	4
Seq18	1	2	2	5	2	2	2	2	7	2	2	2	6	2	2	2	4	0	2	4	2	2	2	2	2	2	2	2	2	4	2	2	2	2	2	2	2	2	2	2	2	3	2	2	2	3	2
Seq19	1	2	2	5	2	2	2	2	7	2	2	2	6	2	2	2	4	2	0	4	2	2	2	2	2	2	2	2	2	4	2	2	2	2	2	2	2	2	2	2	2	3	2	2	2	3	2
Seq20	3	4	4	7	4	4	4	4	9	4	4	4	8	4	4	4	6	4	4	0	4	4	4	4	4	4	4	4	4	6	4	4	4	4	4	4	4	4	4	4	4	5	4	4	4	5	4
Seq21	1	2	2	5	2	2	2	2	7	2	2	2	6	2	2	2	4	2	2	4	0	2	2	2	2	2	2	2	2	4	2	2	2	2	2	2	2	2	2	2	2	3	2	2	2	3	2
Seq22	1	2	2	5	2	2	2	2	7	2	2	2	6	2	2	2	4	2	2	4	2	0	2	2	2	2	2	2	2	4	2	2	2	2	2	2	2	2	2	2	2	3	2	2	2	3	2
Seq23	1	2	2	5	2	2	2	2	7	2	2	2	6	2	2	2	4	2	2	4	2	2	0	2	2	2	2	2	2	4	2	2	2	2	2	2	2	2	2	2	2	3	2	2	2	3	2
Seq24	1	2	2	5	2	2	2	2	7	2	2	2	6	2	2	2	4	2	2	4	2	2	2	0	2	2	2	2	2	3	2	2	2	2	2	2	2	2	2	2	2	3	2	2	2	3	2
Seq25	1	2	2	5	2	2	2	2	7	2	2	2	6	2	2	2	4	2	2	4	2	2	2	2	0	2	2	2	2	4	2	2	2	2	2	2	2	2	2	2	2	3	2	2	2	3	2
Seq26	1	2	2	5	2	2	2	2	7	2	2	2	6	2	2	2	4	2	2	4	2	2	2	2	2	0	2	2	2	4	2	2	2	2	2	2	2	2	2	2	2	3	2	2	2	3	2
Seq27	1	2	2	5	2	2	2	2	7	2	2	2	6	2	2	2	4	2	2	4	2	2	2	2	2	2	0	2	2	4	2	2	2	2	2	2	2	2	2	2	2	3	2	2	2	3	2
Seq28	1	2	2	5	2	2	2	2	7	2	2	2	6	2	2	2	4	2	2	4	2	2	2	2	2	2	2	0	2	4	2	2	2	2	2	2	2	2	2	2	2	3	2	2	2	3	2
Seq29	1	2	2	5	2	2	2	2	7	2	2	2	6	2	2	2	4	2	2	4	2	2	2	2	2	2	2	2	0	4	2	2	2	2	2	2	2	2	2	2	2	3	2	2	2	3	2
Seq30	3	4	4	7	4	4	4	4	9	4	4	4	8	4	4	4	6	4	4	6	4	4	4	3	4	4	4	4	4	0	4	4	4	4	4	4	4	4	4	4	4	5	4	4	4	5	4
Seq31	1	2	2	5	2	2	2	2	7	2	2	2	6	2	2	2	4	2	2	4	2	2	2	2	2	2	2	2	2	4	0	2	2	2	2	2	2	2	2	2	2	3	2	2	2	3	2
Seq32	1	2	2	5	2	2	2	2	7	2	2	2	6	2	2	2	4	2	2	4	2	2	2	2	2	2	2	2	2	4	2	0	2	2	2	2	2	2	2	2	2	3	2	2	2	3	2
Seq33	1	2	2	5	2	2	2	2	7	2	2	2	6	2	2	2	4	2	2	4	2	2	2	2	2	2	2	2	2	4	2	2	0	2	2	2	2	2	2	2	2	3	2	2	2	3	2
Seq34	1	2	2	5	2	2	2	2	7	2	2	2	6	2	2	2	4	2	2	4	2	2	2	2	2	2	2	2	2	4	2	2	2	0	2	2	2	2	2	2	2	3	2	2	2	3	2
Seq35	1	2	2	5	2	2	2	2	7	2	2	2	6	2	2	2	4	2	2	4	2	2	2	2	2	2	2	2	2	4	2	2	2	2	0	2	2	2	2	2	2	3	2	2	2	3	2
Seq36	1	2	2	5	2	2	2	2	7	2	2	2	6	2	2	2	4	2	2	4	2	2	2	2	2	2	2	2	2	4	2	2	2	2	2	0	2	2	2	2	2	3	2	2	2	3	2
Seq37	1	2	2	5	2	2	2	2	7	2	2	2	6	2	2	2	4	2	2	4	2	2	2	2	2	2	2	2	2	4	2	2	2	2	2	2	0	2	2	2	2	3	2	2	2	3	2
Seq38	1	2	2	5	2	2	2	2	7	2	2	2	6	2	2	2	4	2	2	4	2	2	2	2	2	2	2	2	2	4	2	2	2	2	2	2	2	0	2	2	2	3	2	2	2	3	2
Seq39	1	2	2	5	2	2	2	2	7	2	2	2	6	2	2	2	4	2	2	4	2	2	2	2	2	2	2	2	2	4	2	2	2	2	2	2	2	2	0	2	2	3	2	2	2	3	2
Seq40	1	2	2	5	2	2	2	2	7	2	2	2	6	2	2	2	4	2	2	4	2	2	2	2	2	2	2	2	2	4	2	2	2	2	2	2	2	2	2	0	2	3	2	2	2	3	2
Seq41	1	2	2	5	2	2	2	2	7	2	2	2	6	2	2	2	4	2	2	4	2	2	2	2	2	2	2	2	2	4	2	2	2	2	2	2	2	2	2	2	0	3	2	2	2	3	2
Seq42	2	3	3	6	3	3	3	3	8	3	3	1	7	3	3	3	5	3	3	5	3	3	3	3	3	3	3	3	3	5	3	3	3	3	3	3	3	3	3	3	3	0	3	3	3	2	3
Seq43	1	2	2	5	2	2	2	2	7	2	2	2	6	2	2	2	4	2	2	4	2	2	2	2	2	2	2	2	2	4	2	2	2	2	2	2	2	2	2	2	2	3	0	2	2	3	2
Seq44	1	2	2	5	2	2	2	2	7	2	2	2	6	2	2	2	4	2	2	4	2	2	2	2	2	2	2	2	2	4	2	2	2	2	2	2	2	2	2	2	2	3	2	0	2	3	2
Seq45	1	2	2	5	2	2	2	2	7	2	2	2	6	2	2	2	4	2	2	4	2	2	2	2	2	2	2	2	2	4	2	2	2	2	2	2	2	2	2	2	2	3	2	2	0	3	2
Seq46	2	3	3	6	3	3	3	3	8	3	3	3	7	3	3	3	5	3	3	5	3	3	3	3	3	3	3	3	3	5	3	3	3	3	3	3	3	3	3	3	3	2	3	3	3	0	3
Seq47	1	2	2	5	2	2	2	2	7	2	2	2	6	2	2	2	4	2	2	4	2	2	2	2	2	2	2	2	2	4	2	2	2	2	2	2	2	2	2	2	2	3	2	2	2	3	0
